# Supplementary material for: Racial and geographic variation in effects of maternal education and neighborhood-level measures of socioeconomic status on gestational age at birth: Findings from the ECHO cohorts
Source: PLoS One. 2021 Jan 8;16(1):e0245064. doi: 10.1371/journal.pone.0245064 (PMC7794036; doi:10.1371/journal.pone.0245064)
Supplement: S4 Table — (XLSX) [file pone.0245064.s004.xlsx]

## Sheet: MAT_RACE_ETHNIC
			S4 Table A. Maternal race and ethnicity within each US Census Region by gestational age at birth category
		Preterm birth	Early term birth	Full term birth	Late or post-term birth
Mid-West	Total Sample	[22,37)wks	[37,39)wks	[39,41)wks	[41,43]wks
Non-Hispanic White	3284 (61.3%)	190 (5.79%)	796 (24.24%)	1922 (58.53%)	376 (11.45%)
Non-Hispanic Black	775 (14.5%)	68 (8.77%)	205 (26.45%)	435 (56.13%)	67 (8.65%)
Non-Hispanic of any race	862 (16.1%)	87 (10.09%)	251 (29.12%)	444 (51.51%)	80 (9.28%)
Hispanic of any race	251 (4.7%)	16 (6.37%)	88 (35.06%)	120 (47.81%)	27 (10.76%)
Missing	181 (3.4%)	7 (3.87%)	41 (22.65%)	120 (66.3%)	13 (7.18%)
Total	5353	368 (6.87%)	1381 (25.8%)	3041 (56.81%)	563 (10.52%)
		Preterm birth	Early term birth	Full term birth	Late or post-term birth
North East	Total	[22,37)wks	[37,39)wks	[39,41)wks	[41,43]wks
Non-Hispanic White	3819 (60.4%)	242 (6.34%)	843 (22.07%)	2122 (55.56%)	612 (16.03%)
Non-Hispanic Black	777 (12.3%)	92 (11.84%)	204 (26.25%)	395 (50.84%)	86 (11.07%)
Non-Hispanic of any race	389 (6.1%)	36 (9.25%)	94 (24.16%)	219 (56.3%)	40 (10.28%)
Hispanic of any race	1250 (19.8%)	138 (11.04%)	286 (22.88%)	700 (56%)	126 (10.08%)
Missing	93 (1.5%)	12 (12.9%)	25 (26.88%)	47 (50.54%)	9 (9.68%)
Total	6328	520 (8.22%)	1452 (22.95%)	3483 (55.04%)	873 (13.8%)
		Preterm birth	Early term birth	Full term birth	Late or post-term birth
South	Total	[22,37)wks	[37,39)wks	[39,41)wks	[41,43]wks
Non-Hispanic White	1499 (33.8%)	109 (7.27%)	363 (24.22%)	962 (64.18%)	65 (4.34%)
Non-Hispanic Black	1192 (26.9%)	140 (11.74%)	323 (27.1%)	670 (56.21%)	59 (4.95%)
Non-Hispanic of any race	355 (8%)	24 (6.76%)	92 (25.92%)	230 (64.79%)	9 (2.54%)
Hispanic of any race	939 (21.2%)	79 (8.41%)	263 (28.01%)	551 (58.68%)	46 (4.9%)
Missing	454 (10.2%)	25 (5.51%)	125 (27.53%)	280 (61.67%)	24 (5.29%)
Total	4439	377 (8.49%)	1166 (26.27%)	2693 (60.67%)	203 (4.57%)
		Preterm birth	Early term birth	Full term birth	Late or post-term birth
West	Total	[22,37)wks	[37,39)wks	[39,41)wks	[41,43]wks
Non-Hispanic White	3802 (43.2%)	171 (4.5%)	737 (19.38%)	2392 (62.91%)	502 (13.2%)
Non-Hispanic Black	496 (5.6%)	52 (10.48%)	132 (26.61%)	276 (55.65%)	36 (7.26%)
Non-Hispanic of any race	2209 (25.1%)	179 (8.1%)	623 (28.2%)	1223 (55.36%)	184 (8.33%)
Hispanic of any race	2258 (25.6%)	145 (6.42%)	518 (22.94%)	1365 (60.45%)	230 (10.19%)
Missing	44 (0.5%)	7 (15.91%)	12 (27.27%)	24 (54.55%)	1 (2.27%)
Total	8809	554 (6.29%)	2022 (22.95%)	5280 (59.94%)	953 (10.82%)

## Sheet: PCT_BLK_B
						S4 Table B. Percentage of black population in the census tract above or below the national average within each US Census Region by gestational age at birth category
		Preterm birth	Early term birth	Full term birth	Late or post-term birth
Mid-West	Total	[22,37)wks	[37,39)wks	[39,41)wks	[41,43]wks
Below National average	3052	218 (7.14%)	804 (26.34%)	1735 (56.85%)	295 (9.67%)
Above National average	1415	95 (6.71%)	367 (25.94%)	806 (56.96%)	147 (10.39%)
Missing	886	55 (6.21%)	210 (23.7%)	500 (56.43%)	121 (13.66%)
Total	5353	368 (6.87%)	1381 (25.8%)	3041 (56.81%)	563 (10.52%)
		Preterm birth	Early term birth	Full term birth	Late or post-term birth
Northeast	Total	[22,37)wks	[37,39)wks	[39,41)wks	[41,43]wks
Below National average	3159	224 (7.09%)	722 (22.86%)	1756 (55.59%)	457 (14.47%)
Above National average	2409	241 (10%)	557 (23.12%)	1295 (53.76%)	316 (13.12%)
Missing	760	55 (7.24%)	173 (22.76%)	432 (56.84%)	100 (13.16%)
Total	6328	520 (8.22%)	1452 (22.95%)	3483 (55.04%)	873 (13.8%)
		Preterm birth	Early term birth	Full term birth	Late or post-term birth
South	Total	[22,37)wks	[37,39)wks	[39,41)wks	[41,43]wks
Below National average	564	49 (8.69%)	140 (24.82%)	353 (62.59%)	22 (3.9%)
Above National average	3757	323 (8.6%)	993 (26.43%)	2266 (60.31%)	175 (4.66%)
Missing	118	5 (4.24%)	33 (27.97%)	74 (62.71%)	6 (5.08%)
Total	4439	377 (8.49%)	1166 (26.27%)	2693 (60.67%)	203 (4.57%)
		Preterm birth	Early term birth	Full term birth	Late or post-term birth
West	Total	[22,37)wks	[37,39)wks	[39,41)wks	[41,43]wks
Below National average	4091	260 (6.36%)	905 (22.12%)	2459 (60.11%)	467 (11.42%)
Above National average	4407	279 (6.33%)	1042 (23.64%)	2625 (59.56%)	461 (10.46%)
Missing	311	15 (4.82%)	75 (24.12%)	196 (63.02%)	25 (8.04%)
Total	8809	554 (6.29%)	2022 (22.95%)	5280 (59.94%)	953 (10.82%)

## Sheet: PCT_100FPL_B
						S4 Table C. Percentage of population below the federal poverty level in the census tract above or below the national average within each US Census Region by gestational age at birth category
		Preterm birth	Early term birth	Full term birth	Late or post-term birth
Mid-West	Total	[22,37)wks	[37,39)wks	[39,41)wks	[41,43]wks
Below National average	2687	170 (6.33%)	662 (24.64%)	1589 (59.14%)	266 (9.9%)
Above National average	1780	143 (8.03%)	509 (28.6%)	952 (53.48%)	176 (9.89%)
Missing	886	55 (6.21%)	210 (23.7%)	500 (56.43%)	121 (13.66%)
Total	5353	368 (6.87%)	1381 (25.8%)	3041 (56.81%)	563 (10.52%)
		Preterm birth	Early term birth	Full term birth	Late or post-term birth
Northeast	Total	[22,37)wks	[37,39)wks	[39,41)wks	[41,43]wks
Below National average	3447	248 (7.19%)	771 (22.37%)	1902 (55.18%)	526 (15.26%)
Above National average	2120	216 (10.19%)	508 (23.96%)	1149 (54.2%)	247 (11.65%)
Missing	761	56 (7.36%)	173 (22.73%)	432 (56.77%)	100 (13.14%)
Total	6328	520 (8.22%)	1452 (22.95%)	3483 (55.04%)	873 (13.8%)
		Preterm birth	Early term birth	Full term birth	Late or post-term birth
South	Total	[22,37)wks	[37,39)wks	[39,41)wks	[41,43]wks
Below National average	2852	238 (8.35%)	718 (25.18%)	1783 (62.52%)	113 (3.96%)
Above National average	1469	134 (9.12%)	415 (28.25%)	836 (56.91%)	84 (5.72%)
Missing	118	5 (4.24%)	33 (27.97%)	74 (62.71%)	6 (5.08%)
Total	4439	377 (8.49%)	1166 (26.27%)	2693 (60.67%)	203 (4.57%)
		Preterm birth	Early term birth	Full term birth	Late or post-term birth
West	Total	[22,37)wks	[37,39)wks	[39,41)wks	[41,43]wks
Below National average	4773	287 (6.01%)	1097 (22.98%)	2852 (59.75%)	537 (11.25%)
Above National average	3725	252 (6.77%)	850 (22.82%)	2232 (59.92%)	391 (10.5%)
Missing	311	15 (4.82%)	75 (24.12%)	196 (63.02%)	25 (8.04%)
Total	8809	554 (6.29%)	2022 (22.95%)	5280 (59.94%)	953 (10.82%)

## Sheet: URBAN
					S4 Table D. Percentage of population urban vs. rural in the census tract within each US Census Region by gestational age at birth category
		Preterm birth	Early term birth	Full term birth	Late or post-term birth
Mid-west	Total	[22,37)wks	[37,39)wks	[39,41)wks	[41,43]wks
Urban	2589	162 (6.26%)	655 (25.3%)	1488 (57.47%)	284 (10.97%)
Rural	1878	151 (8.04%)	516 (27.48%)	1053 (56.07%)	158 (8.41%)
Missing	886	55 (6.21%)	210 (23.7%)	500 (56.43%)	121 (13.66%)
Total	5353	368 (6.87%)	1381 (25.8%)	3041 (56.81%)	563 (10.52%)
		Preterm birth	Early term birth	Full term birth	Late or post-term birth
Northeast	Total	[22,37)wks	[37,39)wks	[39,41)wks	[41,43]wks
Urban	3907	340 (8.7%)	900 (23.04%)	2119 (54.24%)	548 (14.03%)
Rural	1661	125 (7.53%)	379 (22.82%)	932 (56.11%)	225 (13.55%)
Missing	760	55 (7.24%)	173 (22.76%)	432 (56.84%)	100 (13.16%)
Total	6328	520 (8.22%)	1452 (22.95%)	3483 (55.04%)	873 (13.8%)
		Preterm birth	Early term birth	Full term birth	Late or post-term birth
South	Total	[22,37)wks	[37,39)wks	[39,41)wks	[41,43]wks
Urban	4010	346 (8.63%)	1055 (26.31%)	2422 (60.4%)	187 (4.66%)
Rural	311	26 (8.36%)	78 (25.08%)	197 (63.34%)	10 (3.22%)
Missing	118	5 (4.24%)	33 (27.97%)	74 (62.71%)	6 (5.08%)
Total	4439	377 (8.49%)	1166 (26.27%)	2693 (60.67%)	203 (4.57%)
		Preterm birth	Early term birth	Full term birth	Late or post-term birth
West	Total	[22,37)wks	[37,39)wks	[39,41)wks	[41,43]wks
Urban	6817	431 (6.32%)	1523 (22.34%)	4093 (60.04%)	770 (11.3%)
Rural	1681	108 (6.42%)	424 (25.22%)	991 (58.95%)	158 (9.4%)
Missing	311	15 (4.82%)	75 (24.12%)	196 (63.02%)	25 (8.04%)
Total	8809	554 (6.29%)	2022 (22.95%)	5280 (59.94%)	953 (10.82%)
